# Supplementary material for: Pet Owner Perception of Ferret Boredom and Consequences for Housing, Husbandry, and Environmental Enrichment
Source: Animals (Basel). 2022 Nov 23;12(23):3262. doi: 10.3390/ani12233262 (PMC9740969; doi:10.3390/ani12233262)
Supplement: Supplementary file 1 [file animals-12-03262-s001.zip]

Archive with 1 entries (1 files):
- animals-2012982-supplementary.pdf
